# Supplementary material for: Immune Dysregulation Is Associated with Neurodevelopment and Neurocognitive Performance in HIV Pediatric Populations—A Scoping Review
Source: Viruses. 2021 Dec 18;13(12):2543. doi: 10.3390/v13122543 (PMC8706807; doi:10.3390/v13122543)
Supplement: Supplementary file 1 [file viruses-13-02543-s001.zip]

Archive with 1 entries (1 files):
- viruses-1425853-supplementary.pdf
